# Supplementary material for: Understanding the Steric Structures of Dicarboxylate Ions Incorporated in Octacalcium Phosphate Crystals
Source: Materials (Basel). 2021 May 21;14(11):2703. doi: 10.3390/ma14112703 (PMC8196614; doi:10.3390/ma14112703)
Supplement: Supplementary file 1 [file materials-14-02703-s001.zip]

Archive with 1 entries (1 files):
- materials-1205585-supplementary.pdf
